# Supplementary material for: Chronic HDV Infection Shows Higher HBsAg Isoform Levels than HBV Infection, Paralleling HDV Replicative Activity
Source: Viruses. 2026 Apr 30;18(5):515. doi: 10.3390/v18050515 (PMC13211560; doi:10.3390/v18050515)
Supplement: Supplementary file 1 [file viruses-18-00515-s001.zip]

Archive with 2 entries (2 files):
- Suppl Figures_revised.pdf
- Supplementary_Information_revised.pdf
